# Supplementary material for: Clinical Interventions and Inflammatory Signaling Shape the Transcriptional and Cellular Architecture of the Early Postnatal Lung
Source: bioRxiv. 2025 Oct 17:2025.10.17.683116. Preprint. [Version 1] doi: 10.1101/2025.10.17.683116 (PMC12633012; doi:10.1101/2025.10.17.683116)
Supplement: Supplement 7 [file media-7.xlsx]

## Sheet: Sheet1
	Array Express Code	Specimen type	Gestational age at birth (weeks)	Age at lung sample	Gender	Race	Clinical History	Pathology Notes	Dexamethasone treatment
	PIGEPNLCA-1	Biopsy	32 weeks	5 weeks	F	Caucasian, non hispanic	Pulmonary hypertension	Pulmonary Intersitital Glycogenosis; severe hypertensive changes of pulmonary arteries and veins	Yes
	PIGEPNLCA-2	Biopsy	33 weeks	6 weeks	M	N/A	Respiratory distress syndrome; pulmonary hypertension	Pulmonary Interstitial Glycogenosis; moderate deficient alveolarization	Yes
	PIGEPNLCA-3	Biopsy	Term	2 months	F	Caucasian, non hispanic	Pulmonary hypertension in setting of congenital heart disease	Pulmonary Intersitital Glycogenosis; hypertensive changes of pulmonary arteries and veins, lymphangiectasia	1 dose (in surgery)
	PIGEPNLCA-4	Biopsy	33 weeks	19 days	M	Caucasian, non hispanic	Congenital lobar overinflation	Congenital lobar overinflation with Pulmonary Interstitial Glycogenosis	1 dose (in surgery)
	PIGEPNLCA-5	Biopsy	33 weeks	16 days	M	Caucasian, non hispanic	Congenital pulmonary airway malformation	Adjacent normal lung with Pulmonary Interstitial Glycogenosis	No
